# Supplementary material for: Immunogenicity without Efficacy of an Adenoviral Tuberculosis Vaccine in a Stringent Mouse Model for Immunotherapy during Treatment
Source: PLoS One. 2015 May 21;10(5):e0127907. doi: 10.1371/journal.pone.0127907 (PMC4440646; doi:10.1371/journal.pone.0127907)
Supplement: S1 File — (XLSX) [file pone.0127907.s005.xlsx]

## Sheet: Raw_data
Raw Data
								Results are in pg/ml
Alyahya et al. 2015								Samples with undetectable low levels are marked with the lower detection limit
								Samples with undetectable high levels are marked with the upper detection limit
lower detection limit		1.1	10.3	3.7	1.8	6	2.8	0.7	23.5	1.2	0.9	1.5	2.1	1.9	9.1	2.5	10.4	1.1	2.1	7.8	2.3	4.2	0.3	2.7
upper detection limit		4518	46631	14784	7184	6463	3027	2712	28468	4804	15659	28214	44017	7181	41878	10462	594	4619	8335	7836	10286	16972	5914	47376
Sample ID	quality	IL-1a	IL-1`b	IL-2	IL-3	IL-4	IL-5	IL-6	IL-9	IL-10	IL-12(p40)	IL-12(p70)	IL-13	IL-17	Eotaxin	GCSF	GMSCF	IFNg	KC	MCP-1	MIP-1a	MIP-1b	RANTES	TNFa
wk+4 NC-T4 Lung 1	ok	180.92	584.36	7.67	1.8	6	2.8	0.81	23.5	13.77	453.06	28.33	72.98	3.54	9.1	2.5	60.23	6.84	234.22	131.99	113.11	32.93	2191.08	105.28
wk+4 NC-T4 Lung 2	ok	223.96	685.32	7.12	1.8	6	2.8	0.7	23.5	14.91	532.69	32.05	43.53	6.74	147.73	6.1	84.94	8.35	302.21	188.68	160.55	34.15	2202.72	110.36
wk+4 NC-T4 Lung 3	ok	189.57	529.69	10.37	1.8	6	2.8	1.1	23.5	14.91	598.72	32.19	69.54	6.21	30.02	3.73	59.89	8.68	302.64	137.59	130.54	36.43	2813.49	128.29
wk+4 NC-T4 Lung 4	ok	214.13	182.45	7.6	1.83	6	2.93	0.72	23.5	16.07	472.13	32.64	66.97	5.9	69.92	2.5	71.42	8.35	175.03	163.74	130.79	35.38	2541.89	107.81
wk+4 NC-IU Lung 1	ok	1864.11	4641.95	15.21	8.27	9.93	5.98	6.87	163.93	37.62	1819.42	129.82	225.92	125.8	436.28	27.16	125.02	81.85	1764.43	1320.18	737.7	110.69	5914	325.73
wk+4 NC-IU Lung 2	ok	1836.3	8381.11	13.83	7.33	9.76	5.55	6.35	150.99	37.29	1576.19	122.8	179.66	160.84	364.21	19.55	101.29	75.23	1903	1135.13	541.96	86.36	5914	338.39
wk+4 NC-IU Lung 3	ok	1539.25	5368.5	15.35	6.23	7.7	5.06	8.07	65.85	28.19	1378.73	102.57	153.26	187.57	216.99	27.46	95.51	82.88	1712.94	950.63	377.72	62.6	5914	290.82
wk+4 NC-IU Lung 4	ok	1818.76	4450.12	14.03	7.39	8.58	5.13	5.05	102.52	35.83	1737.12	102.92	160.76	155.88	314.73	26.22	93.19	56.29	2233.17	922.67	615.38	73.65	5914	286.65
wk+4 NC-UU Lung 1	ok	8.01	222.95	6.08	1.8	6	2.8	0.7	23.5	6.92	14.57	11.32	36.24	1.9	131.95	2.5	62.9	3.29	34.83	52.53	23.46	23	213.75	65.43
wk+4 NC-UU Lung 2	ok	10.37	288.4	7.74	1.8	6	2.8	0.7	23.5	8.24	18.36	17.66	30.68	3.05	20.37	2.5	58.18	4.75	53.31	75.64	35.78	25.14	317.79	59.35
wk+4 NC-UU Lung 3	ok	12.13	189.22	7.88	1.8	6	2.8	0.7	23.5	6.15	16.36	12.47	33.05	2.99	111.06	2.5	61.24	3.02	39.36	61.15	22.07	23.18	164.57	67.87
wk+4 NC-UU Lung 4	ok	10.99	249.84	8.99	1.8	6	2.8	0.93	23.5	7.97	14.57	14.49	32.26	2.88	75.01	2.5	61.58	3.6	45.95	50.63	23.89	23	251.41	60.56
wk+6 TV Ad35+Lung 1	ok	158.66	561.17	6.84	1.81	6	3.46	0.7	23.5	13.77	497.17	28.48	65.26	6.48	95.52	2.5	79.93	7.04	271.9	223.21	136.02	35.9	4106.72	95.18
wk+6 TV Ad35+ Lung 2	ok	43.75	248.16	9.95	1.8	6	2.8	0.91	23.5	7.71	160.65	20.85	45.99	1.9	30.02	2.5	71.12	5.05	99.28	110.29	66.11	37.13	1872.08	90.16
wk+6 TV Ad35+ Lung 3	ok	109.75	361.88	8.02	1.8	6	2.8	0.7	23.5	7.71	382.15	20.56	50.11	2.39	95.52	2.5	66.77	5.52	163.82	121.53	78.9	31.52	1931.14	90.16
wk+6 TV Ad35+ Lung 4	ok	233.12	569.46	9.26	1.83	6	2.8	0.91	23.5	10.41	463.11	37.15	60.17	4.19	49.76	2.5	77.64	7.76	256.99	183.61	123.55	37.13	4610.45	110.36
wk+6 NC-V Lung 1	ok	271.81	1002.98	7.6	1.8	6	2.93	0.7	23.5	11.65	521.22	29.96	51.78	9.9	9.1	5.55	63.88	6.51	231.03	221.6	128.13	38.34	1570.15	136.04
wk+6 NC-V Lung 2	ok	176.31	599.26	6.77	1.8	6	2.8	0.7	23.5	10	467.56	28.04	45.16	6.43	121.48	3.05	67.72	6.31	243.15	182.76	102.79	29.93	1520.65	95.18
wk+6 NC-V Lung 3	ok	234.91	784.56	6.56	1.8	6	2.8	0.7	23.5	14.05	527.64	35.79	66.97	6.74	20.37	4.26	74.12	7.3	244.54	97.64	128.03	39.56	2192.04	116.74
wk+6 NC-V Lung 4	ok	147.82	632.37	6.91	1.8	6	2.8	0.7	23.5	13.2	342.75	29.37	61.86	5.26	59.8	2.5	84.94	4.98	256.23	202.04	104.85	30.64	1242.26	85.16
wk+6 NC-T4 Lung 1	ok	197.58	551.23	6.63	1.8	6	2.8	0.7	23.5	12.35	540.59	26.27	46.81	4.02	80.11	2.5	77.06	6.25	328.46	161.09	91.81	32.93	1597.44	92.66
wk+6 NC-T4 Lung 2	ok	123.37	370.21	8.5	1.8	6	2.8	0.95	23.5	5.64	283.3	22.6	38.65	2.22	54.77	2.5	70.51	5.52	141	106.8	59.85	30.64	861.82	75.24
wk+6 NC-T4 Lung 3	ok	107.71	451.71	7.74	1.8	6	2.8	0.7	23.5	8.51	389.33	21.58	48.46	2.34	121.48	2.5	72.63	5.38	207.57	128.22	67.04	25.5	1099.95	87.66
wk+6 NC-T4 Lung 4	ok	102.17	343.54	7.74	1.8	6	2.8	0.7	23.5	8.78	285.29	20.85	41.9	2.17	9.1	2.5	60.91	5.85	138.9	99.18	64.97	26.92	1107.66	75.24
wk+6 NC-IU Lung 1	ok	1976.17	9051.73	16.67	6.03	8.51	4.98	5.05	172.51	36.48	1333.4	110.93	193.03	83.81	369.73	34.03	87.65	51.76	1238.76	562.16	577.76	85.34	5914	359.6
wk+6 NC-IU Lung 2	ok	1424.24	6822.32	17.43	7.29	8.78	4.62	5.71	163.93	28.03	1488.1	101.02	182.52	117.47	380.79	35.74	113.26	77.06	1274.53	588.21	566.48	89.91	5914	425.44
wk+6 NC-IU Lung 3	ok	1450.52	10550.7	15.63	5.86	6.82	4.12	6.34	146.65	30.71	1421.46	102.22	198.79	85.66	184.86	31.63	10.4	39.27	831.18	573.12	423.03	79.75	5914	451.5
wk+6 NC-IU Lung 4	ok	1320.81	5241.24	16.04	6.56	8.14	3.97	3.56	157.47	28.5	1289.29	95.7	148.59	68.93	336.68	22.28	107.85	60.55	968.85	623.27	574.5	103.76	5914	361.02
wk+6 NC-UU Lung 1	ok	7.33	195.97	6.49	1.8	6	2.8	0.7	23.5	7.45	25.26	13.34	27.54	1.9	95.52	2.5	71.12	3.84	49.83	95.57	34.96	29.05	388.28	62.99
wk+6 NC-UU Lung 2	ok	8.78	206.1	6.15	1.8	6	2.8	0.7	23.5	7.18	30.25	12.47	22.15	1.9	9.1	2.5	60.23	3.64	68.79	64.13	26.44	21.2	286.58	53.32
wk+6 NC-UU Lung 3	ok	8.15	179.07	6.56	1.8	6	2.8	0.7	23.5	4.64	38.34	12.62	19.87	1.9	9.1	2.5	50.99	3.64	62.79	74.51	23.37	23.36	314.36	53.32
wk+6 NC-UU Lung 4	ok	7.44	201.04	6.08	1.8	6	2.8	0.7	23.5	7.45	27.3	13.48	22.91	1.9	111.06	2.5	57.49	3.7	77.03	68.23	33.34	24.79	477.81	55.73
wk+8 TV Ad35+ Lung 1	ok	104.27	366.88	15.84	1.8	6	2.8	1.33	23.5	10.96	250.97	26.12	56.79	7.06	158.29	2.5	69.28	6.64	160.56	128.69	95.47	37.47	968.55	130.87
wk+8 TV Ad35+ Lung 2	ok	90.45	306.8	18.82	1.8	6	2.8	2.04	23.5	9.59	258.76	21.44	45.99	7.38	111.06	2.5	69.28	6.31	157.73	134.8	87.97	42.68	887.56	141.23
wk+8 TV Ad35+ Lung 3	ok	88.5	388.53	15.84	1.8	6	2.8	1.85	23.5	10.27	256.05	26.71	51.78	5.15	69.92	2.5	67.72	5.05	159.79	113.75	71.08	39.91	652.27	118.01
wk+8 TV Ad35+ Lung 4	ok	60.09	243.13	13.27	1.8	6	2.8	1.24	23.5	9.31	215.18	21.58	45.16	4.83	69.92	2.5	70.51	4.78	124.33	128.22	78.42	33.8	1096.85	107.81
wk+8 NC-V Lung 1	ok	84.15	283.38	7.88	1.8	6	2.8	0.7	23.5	10.13	246.55	19.69	29.1	6.43	20.37	2.5	74.42	4.38	140.9	89.8	45.58	33.28	361.62	142.53
wk+8 NC-V Lung 2	ok	64.47	195.97	9.68	1.8	6	2.8	0.84	23.5	7.45	217.13	16.07	36.24	4.72	9.1	2.5	47.92	3.43	112.28	67.07	44.09	23	370.6	111.63
wk+8 NC-V Lung 3	ok	105.76	263.27	23.56	1.8	6	2.8	2.92	23.5	8.51	268.34	20.85	30.68	6.21	9.1	2.5	46.33	4.35	135.32	78.98	60.01	34.33	470.65	125.71
wk+8 NC-V Lung 4	ok	120.69	256.56	9.4	1.8	6	2.8	0.84	23.5	9.04	307.45	21.29	37.04	5.36	9.1	2.5	64.53	4.18	145.63	73.95	55.44	30.82	393.76	98.95
wk+8 NC-T4 Lung 1	ok	45.41	172.3	9.75	1.8	6	2.8	1.65	23.5	5.64	135.85	14.2	32.26	3.43	49.76	2.5	58.53	2.95	111.13	121.05	39.31	26.57	400.21	82.67
wk+8 NC-T4 Lung 2	ok	41.29	172.3	11.41	1.8	6	2.8	1.29	23.5	6.15	148.45	15.64	28.32	3.16	9.1	2.5	73.53	3.5	120.2	95.57	37.92	34.68	267.9	67.87
wk+8 NC-T4 Lung 3	ok	45.13	172.3	11.47	1.8	6	2.8	1.81	23.5	7.31	128.13	18.39	25.99	3.43	9.1	2.5	73.53	4.78	97.78	109.79	40.02	28.34	269.55	87.66
wk+8 NC-T4 Lung 4	ok	71.82	163.82	7.32	1.8	6	2.8	0.84	23.5	9.04	193.87	19.26	25.99	2.67	34.91	2.5	71.73	4.72	93.76	102.76	56.06	20.11	432.68	93.92
wk+8 NC-IU Lung 1	ok	903.36	4395.04	13.41	5.29	7.63	3.53	2	124.77	24.62	931.33	78.73	135.62	34.65	298.32	9.34	92.93	40.33	691.4	471.01	440.31	60.55	5914	336.98
wk+8 NC-IU Lung 2	ok	1302.33	11754.1	10.09	4.75	6.45	3.53	3.78	155.31	35.35	999.85	87.9	97.54	44.32	9.1	12.2	10.4	30.67	629.05	406.99	317.73	64.13	5914	411.03
wk+8 NC-IU Lung 3	ok	891.21	11675.5	9.4	2.93	6	3.23	2.72	70.53	22.02	708.84	50.17	80.79	38.07	292.86	7.64	69.28	34.97	633.32	252.41	184.68	45.8	4397.31	297.77
wk+8 NC-IU Lung 4	ok	1205.6	13943.3	7.26	2.93	6	2.8	2.53	36.98	21.11	717.36	62.79	96.65	33.51	10.96	6.5	56.79	34.97	656.86	260.91	176.03	42.34	4600.97	281.11
wk+8 NC-UU Lung 1	ok	12.07	259.91	11.27	1.8	6	2.8	1.49	23.5	7.97	15.32	20.85	32.26	3.54	10.96	2.5	50.99	3.43	32.43	39.31	19.32	18.3	138.12	70.32
wk+8 NC-UU Lung 2	ok	12.07	175.69	10.16	1.8	6	2.8	0.95	31.98	9.31	21.3	24.07	24.44	2.11	20.37	2.5	53.94	3.77	27.91	63.54	26.44	24.07	280.81	56.94
wk+8 NC-UU Lung 3	ok	14.87	114.43	8.85	1.8	6	2.93	0.86	23.5	7.45	19.61	15.64	21.39	2.06	39.83	2.5	67.4	4.01	47.97	81.72	22.04	25.86	125.68	48.54
wk+8 NC-UU Lung 4	ok	14.63	189.22	14.8	1.8	6	2.8	2.17	23.5	7.58	19.32	20.42	35.44	3.54	25.17	2.5	63.55	4.04	38.73	48.7	21.53	28.7	138.35	71.55
wk+10 TV Ad35+ Lung 1	ok	59.22	298.44	9.68	1.8	6	2.8	0.7	23.5	8.51	194.09	19.11	46.81	2.11	9.1	2.5	66.77	5.02	96.18	77.87	91.63	29.05	2007.88	92.66
wk+10 TV Ad35+ Lung 2	ok	33.77	195.97	7.05	1.8	6	2.8	0.7	23.5	6.92	162.86	15.06	46.81	1.9	9.1	2.5	57.14	3.7	64.16	69.96	73.13	25.32	1498.05	82.67
wk+10 TV Ad35+ Lung 3	ok	65.13	305.13	9.4	1.8	6	2.8	0.7	23.5	8.78	184.84	21.14	46.81	3.1	9.1	2.5	64.21	5.32	86.35	82.81	82.78	29.76	1595.42	95.18
wk+10 TV Ad35+ Lung 4	ok	85.11	269.97	6.84	1.8	6	2.8	0.7	23.5	11.23	237.33	26.86	68.68	2.78	10.96	2.5	69.58	5.65	118.35	97.12	117.51	35.55	2703.34	115.46
wk+10 NC-V Lung 1	ok	34.36	246.49	13.2	1.8	6	2.8	1.17	23.5	6.79	125.09	21.44	38.65	2.34	39.83	2.5	74.42	5.02	47.84	87.13	72.29	34.68	890.67	81.43
wk+10 NC-V Lung 2	ok	54.79	335.2	14.24	1.8	6	2.8	0.98	23.5	7.58	186.49	18.24	38.65	2.34	9.1	2.5	53.21	3.77	91.62	84.44	66.76	30.64	594.16	90.16
wk+10 NC-V Lung 3	ok	136.54	306.8	13.27	1.8	6	2.8	1.33	23.5	10.82	280.17	25.24	51.78	8.22	131.95	2.5	68.03	5.65	173.67	130.58	151.65	37.47	1258.31	107.81
wk+10 NC-V Lung 4	ok	67.79	253.2	11.68	1.8	6	2.8	1.05	23.5	10.41	184.2	24.36	43.53	2.22	9.1	2.5	67.4	4.85	96.46	86.06	76.59	31.17	728.51	80.19
wk+10 NC-T4 Lung 1	ok	63.81	383.54	8.78	1.8	6	2.8	0.81	23.5	11.93	221.07	29.07	50.94	2.78	121.48	2.5	78.5	5.58	125.12	118.15	87.79	31.52	1219.64	120.58
wk+10 NC-T4 Lung 2	ok	92.42	400.18	8.02	1.8	6	2.8	0.75	23.5	12.49	275.33	30.26	67.82	5.58	39.83	2.5	71.73	6.02	206.81	144.94	130.64	36.6	1801.93	105.28
wk+10 NC-T4 Lung 3	ok	93.6	416.81	10.23	1.8	6	2.8	0.93	23.5	9.59	279.76	31.3	50.11	3.86	9.1	2.5	53.21	4.65	168.91	140.36	84.22	31.17	897.48	95.18
wk+10 NC-T4 Lung 4	ok	66.2	403.51	11.89	1.8	6	2.8	0.7	23.5	10.68	252.71	22.31	45.16	4.78	9.1	2.5	58.18	4.78	150.59	99.7	88.68	30.11	1203.52	87.66
wk+10 NC-IU Lung 1	ok	843.83	4252.36	12.17	5.39	7.5	3.38	3.03	91.22	26.94	918.24	80.39	140.24	118.03	238.55	26.27	96.02	39.37	889.86	716.88	526.95	124.88	5914	261.8
wk+10 NC-IU Lung 2	ok	865.41	7030.96	9.54	4.82	6	2.8	3.02	84.38	26.94	780.12	76.92	102.89	112.29	80.11	66.74	77.93	57.45	420.62	611.51	344.24	102.92	5914	325.73
wk+10 NC-IU Lung 3	ok	954.11	4786.76	13.62	7.9	8.88	8.48	8.72	191.66	42.71	1066.34	104.3	190.16	76.12	281.95	33.98	106.89	60.93	1401.57	1116.96	686.51	126.06	5914	359.6
wk+10 NC-IU Lung 4	ok	999.03	5397.08	14.1	4.07	8.71	4.55	8.68	168.22	30.39	1135.42	83.21	164.52	73.81	347.68	24.66	104.47	46.87	1050.91	865.36	638.27	112.71	5914	264.55
wk+10 NC-UU Lung 1	ok	14.07	119.56	10.92	1.8	6	2.8	0.81	23.5	7.18	17.03	9.31	24.44	2.56	20.37	2.5	75.01	4.92	28.04	60.55	16.23	26.04	85.25	69.1
wk+10 NC-UU Lung 2	ok	10.31	155.34	12.65	1.8	6	2.8	1.05	23.5	5.38	35.14	10.75	21.39	1.9	9.1	2.5	64.53	2.95	21.03	56.9	15.02	26.04	83.66	55.73
wk+10 NC-UU Lung 3	ok	8.86	100.71	9.4	1.8	6	2.8	0.7	23.5	4.15	19.13	4.52	18.37	1.9	9.1	2.5	40.48	2.67	26.58	65.9	19.12	24.43	131.16	53.32
wk+12 TV Ad35+ Lung 1	ok	27.32	239.77	11.61	1.8	6	2.8	0.7	23.5	6.15	113.35	13.34	43.53	1.9	9.1	2.5	35.46	3.43	84.6	93.48	94.29	25.14	3341.79	93.92
wk+12 TV Ad35+ Lung 2	ok	57.99	268.3	4.2	1.8	6	2.8	0.7	23.5	7.71	156.88	10.6	35.44	1.9	9.1	2.5	43.89	3.57	98.81	78.42	87.26	23.36	1666.14	87.66
wk+12 TV Ad35+ Lung 3	ok	50.86	338.54	6.35	1.8	6	2.8	0.7	23.5	7.71	185.49	13.62	37.04	1.9	30.02	2.5	57.49	4.11	140	94.53	120.29	32.75	2936.65	107.81
wk+12 TV Ad35+ Lung 4	ok	60.74	423.47	3.99	1.8	6	2.8	0.7	23.5	7.97	209.04	15.06	48.46	1.9	30.02	2.5	26.53	3.29	148.96	119.12	118.44	36.78	2781.34	90.16
wk+12 NC-V Lung 1	ok	42.41	224.63	7.32	1.8	6	2.8	0.7	23.5	8.51	154.76	13.19	35.44	1.9	69.92	2.5	63.55	3.94	116.66	76.2	92.89	29.41	1436.95	77.71
wk+12 NC-V Lung 2	ok	34.03	177.38	6.49	1.8	6	2.8	0.7	23.5	6.15	144.35	10.75	33.84	1.9	9.1	2.5	42.21	3.6	70.63	68.81	72.12	22.28	1308.57	70.32
wk+12 NC-V Lung 3	ok	56.91	266.62	4.55	1.8	6	2.8	0.7	23.5	7.18	227.16	8.73	44.34	1.9	9.1	2.5	47.92	3.87	88.84	83.9	109	26.92	1615.77	72.78
wk+12 NC-V Lung 4	ok	81.98	407.12	6.74	1.8	6	2.8	0.7	102.48	13.3	209.13	21.97	45.44	4.11	190.94	2.5	92.02	6.45	136.27	135.83	132.69	41.03	1268.34	103.29
wk+12 NC-T4 Lung 1	ok	1.1	10.3	3.7	1.8	6	2.8	0.7	23.5	1.2	2.57	1.5	2.1	1.9	9.1	2.5	10.4	1.1	2.1	7.8	2.3	4.2	13.23	2.7
wk+12 NC-T4 Lung 2	ok	65.27	443.93	12.85	1.8	6	2.8	0.7	74.19	13.52	248.26	17.18	48.35	4.26	120.82	2.5	105.63	5.93	106.02	114.82	149.13	37.79	1657.44	130.89
wk+12 NC-T4 Lung 3	ok	99.42	607.32	12.85	1.8	6	2.8	0.91	68.65	16.36	246.15	16.42	49.32	5.86	9.1	2.5	90.88	5.54	156.97	98.13	138.14	38.95	1531.49	183.73
wk+12 NC-T4 Lung 4	ok	26.57	283.74	8.8	1.8	6	2.8	0.7	39.92	7.01	114.14	14.11	37.76	3.23	84.17	2.5	79.85	4.59	60.6	51.23	58.9	27.69	621.7	82.46
wk+12 NC-IU Lung 1	ok	686.15	4625.27	13.55	5.09	9.17	2.8	1.65	259.88	31.99	786.14	73.69	145.52	29.28	224.94	10.93	108.46	28.12	661.03	812.11	637.88	163.35	5914	207.16
wk+12 NC-IU Lung 2	ok	852.06	4964.06	19.85	7.51	10.66	5.34	4.09	241.06	43.97	973.34	96.61	171.18	79.58	351.23	12.15	141.48	61.18	1232.72	1192.96	702.09	224.84	5914	316.18
wk+12 NC-IU Lung 3	ok	273.68	2102.88	8.08	3.36	6.16	2.8	0.7	197.72	20.96	548.51	48.1	73.06	34.6	9.1	6.11	60.88	30.72	304.29	358.88	425.12	97.14	852.88	96.85
wk+12 NC-IU Lung 4	ok	645.16	3614.58	16.26	5.66	9.71	4.16	1.83	169.34	31.54	748.04	68.02	137.05	141.6	441.77	25.05	129.07	31.12	699.61	642.37	564.23	158.39	5914	268.13
wk+16 TV Ad35+ Lung 1	ok	45.16	274.44	15.06	1.8	6	2.8	1.65	91.06	14.39	118.22	32.73	48.35	5.78	9.1	2.5	96.9	4.75	71.63	60.08	86.23	29.82	1323.57	85.64
wk+16 TV Ad35+ Lung 2	ok	51.65	283.74	13.45	1.8	6	2.8	1.28	114.03	10.91	148.77	21.4	39.67	6.72	38.87	2.5	87.01	5.38	94.89	60.08	64.49	35.69	631.4	95.24
wk+16 TV Ad35+ Lung 3	ok	45.87	255.68	16.26	1.8	6	2.8	1.54	76.05	11.78	136.87	24.46	41.58	4.84	132.76	2.5	96.53	4.71	103.94	64.3	93.7	33.82	959.01	114.61
wk+16 TV Ad35+ Lung 4	ok	44.28	329.49	14.26	1.8	6	2.8	1.76	68.65	11.56	143.18	21.4	39.67	6.58	52.23	2.5	86.23	5.62	76.16	54.62	59.91	31.24	664.8	98.46
wk+16 NC-V Lung 1	ok	29.73	217.39	18.95	1.8	6	2.8	1.57	72.34	12.65	89.25	25.04	49.32	4.11	9.1	2.5	90.11	5.74	55.28	44.13	68.53	30.53	698.87	79.28
wk+16 NC-V Lung 2	ok	55.35	452.52	17.26	2.02	6	4.16	1.68	247.32	21.4	529.62	70.04	78.09	9.7	241.74	2.5	189.73	14.45	183.9	88.41	243.51	70.21	675.7	178.73
wk+16 NC-V Lung 3	ok	29.56	265.09	4.97	1.8	6	2.8	0.7	287.3	32.43	540.97	78.38	12.01	19.43	9.1	2.5	44.03	8.02	119.34	59.01	141.66	14.02	443.68	72.94
wk+16 NC-V Lung 4	ok	47.75	267.43	14.26	1.8	6	2.8	1.54	110.16	15.92	160.09	32.15	36.81	4.99	114.81	2.5	98.38	5.14	76.64	62.2	56.07	36.62	524.96	85.64
wk+16 NC-T4 Lung 1	ok	20.28	246.21	14.76	1.8	6	2.8	0.7	54.09	8.31	102.72	15.27	32.07	4.41	65.21	2.5	83.87	4.55	45.74	46.55	48.01	31.95	492.65	74.52
wk+16 NC-T4 Lung 2	ok	27.11	351.96	14.66	1.8	6	2.8	0.73	68.65	11.78	148.85	19.48	35.85	4.04	32	2.5	64.07	4.03	66.57	36.48	84.93	28.16	1546.24	101.68
wk+16 NC-T4 Lung 3	ok	55.56	411.48	12.04	1.8	6	2.8	0.7	92.95	13.96	199.74	24.46	39.67	4.41	45.6	2.5	97.64	6.25	116.86	53.5	68.18	32.65	650.48	111.36
wk+16 NC-T4 Lung 4	ok	33.13	409.3	9.2	1.8	6	2.8	0.7	76.05	7.01	133.89	21.78	22.78	3.53	9.1	2.5	74.91	2.98	66.89	46.55	55.12	23.86	632.78	104.9
wk+18 TV Ad26+ Lung 1	ok	17.89	131.38	7.56	1.8	6	2.8	0.7	72.34	8.74	41.86	4.73	39.67	3.75	9.1	2.5	88.18	3.06	55.01	73.37	63.51	28.64	1512.88	85.64
wk+18 TV Ad26+ Lung 2	ok	20.44	192.86	11.94	1.8	6	2.8	0.7	64.98	8.31	121.35	12.57	45.44	2.63	156.3	2.5	99.12	4.59	103.72	124.34	90.34	27.93	2157.3	85.64
wk+18 TV Ad26+Lung 3	ok	19.31	177.87	9.61	1.8	6	2.8	0.7	48.73	6.79	64.63	10.25	47.38	3.38	9.1	2.5	76.57	3.06	100.88	118.03	68.68	31.24	1455.24	63.49
wk+18 TV Ad26+ Lung 4	ok	1.31	10.3	3.7	1.8	6	2.8	0.7	23.5	1.2	74.27	5.73	2.8	1.9	9.1	2.5	10.4	1.1	48.87	44.13	56.26	4.2	212.88	17.69
wk+18 TV Ad26- Lung 1	ok	24.08	197.81	10.63	1.8	6	2.8	0.7	83.52	9.17	80.41	14.31	45.44	2.93	96.55	2.5	87.01	4.11	67	81.98	93.91	39.87	2640.93	63.49
wk+18 TV Ad26- Lung 2	ok	3.05	81.57	3.7	1.8	6	2.8	0.7	34.72	6.58	136.72	18.72	17.33	1.9	9.1	2.5	10.4	1.1	54.74	62.2	145.74	8.08	562.21	23.6
wk+18 TV Ad26- Lung 3	ok	27.65	269.77	12.25	1.8	6	2.8	0.7	70.49	10.04	106.57	18.72	66.06	4.84	190.94	2.5	111.26	5.38	73.25	101.56	105.35	32.88	2978.21	108.13
wk+18 TV Ad26- Lung 4	ok	27.82	207.64	10.22	1.8	6	2.8	0.7	72.34	9.61	90.45	15.27	53.22	4.11	38.87	2.5	81.47	4.75	71.2	74.35	72.72	29.11	1467.83	112.98
wk+20 TV Ad35+ Lung 1	ok	36.46	265.09	7.36	1.8	6	2.8	0.7	76.05	9.17	79.72	13.73	37.76	4.55	71.59	2.5	85.05	3.87	78.37	51.23	49.36	26.73	584.85	77.69
wk+20 TV Ad35+ Lung 2	ok	81.63	340.76	7.36	1.8	6	2.8	0.7	94.85	12.21	181.78	17.18	55.18	6.93	45.6	2.5	87.4	4.43	98.16	91.11	104.48	35.23	1872.68	104.9
wk+20 TV Ad35+ Lung 3	ok	28.57	162.64	4.87	1.8	6	2.8	0.7	76.05	7.44	53.62	9.48	43.51	6.29	9.1	2.5	68.06	2.74	44.66	32.39	33.05	14.02	545.37	69.78
wk+20 TV Ad35+ Lung 4	ok	50.64	227.07	6.12	1.8	6	2.8	0.7	117.9	10.04	85.16	13.34	49.32	4.26	38.87	2.5	85.84	4.15	64.1	51.23	61.27	22.89	806.48	87.24
wk+20 NC-V Lung 1	ok	34.79	351.96	10.63	1.8	6	2.8	0.7	117.9	13.96	138.87	17.76	47.38	5.86	32	2.5	98.01	4.86	82.42	72.39	66.95	27.69	1129.44	92.04
wk+20 NC-V Lung 2	ok	118.79	378.61	6.01	1.9	6	2.8	0.7	83.52	16.8	224.95	16.8	61.1	3.97	96.55	2.5	90.88	5.93	116.75	165.32	166.54	50.19	2939.84	137.43
wk+20 NC-V Lung 3	ok	55.52	279.1	7.15	1.8	6	2.8	0.7	102.48	10.91	127.74	12.96	57.15	3.53	120.82	2.5	99.85	4.83	121.06	94.65	94.44	30.53	1496.03	101.68
wk+20 NC-V Lung 4	ok	43.2	286.06	7.05	1.8	6	2.8	0.7	72.34	10.04	103.88	11.03	57.15	4.11	108.76	2.5	87.79	4.19	87.02	70.4	91.18	30.53	1944.82	103.29
wk+20 NC-T4 Lung 1	ok	69.46	365.32	7.56	1.8	6	2.8	0.7	76.05	11.34	145.74	18.72	44.47	3.45	9.1	2.5	87.4	5.93	132.69	107.45	120.45	36.16	2427.71	127.62
wk+20 NC-T4 Lung 2	ok	31.8	283.74	5.91	1.8	6	2.8	0.7	36.45	7.01	101.85	9.09	35.85	3.67	9.1	2.5	88.57	4.03	92.17	72.39	67.24	28.16	1104.68	101.68
wk+20 NC-T4 Lung 3	ok	63.23	351.96	7.56	1.8	6	2.8	0.7	64.98	6.79	148.54	12.96	57.15	5.13	32	2.5	87.01	3.87	102.41	80.1	78.27	31.95	1395.23	103.29
wk+20 NC-T4 Lung 4	ok	62.97	343	7.26	1.8	6	2.8	0.7	54.09	8.74	146.13	15.65	41.58	4.41	32	2.5	64.52	4.86	114.65	83.84	92.81	30.3	1503.12	130.89
wk+24 TV Ad35+ Lung 1	ok	30.97	469.62	13.05	1.8	6	2.8	0.7	64.98	10.69	95.8	12.77	35.85	4.63	17.67	2.5	97.64	4.83	88.7	66.36	73.12	27.45	1099.53	92.04
wk+24 TV Ad35+ Lung 2	ok	31.1	347.49	8.39	1.8	6	2.8	0.7	83.52	11.34	92.8	18.33	36.81	4.99	208.01	2.5	102.03	6.92	66.41	92.88	72.11	26.97	1260.46	85.64
wk+24 TV Ad35+ Lung 3	ok	37.29	349.72	12.04	1.8	6	2.8	0.79	72.34	11.34	173.83	16.99	35.85	4.41	120.82	2.5	94.66	5.46	77.88	90.21	93.07	32.18	1566.29	119.48
wk+24 TV Ad35+ Lung 4	ok	91.35	389.61	8.8	1.8	6	2.8	0.7	68.65	15.27	297.9	21.4	49.32	5.28	108.76	2.5	87.79	4.55	106.79	87.51	124.54	29.35	2740.85	127.62
wk+24 NC-V Lung 1	ok	30.89	338.51	10.73	1.8	6	2.8	0.7	57.7	6.36	122.77	17.18	45.44	4.41	32	2.5	91.64	5.06	55.49	85.68	86.9	28.4	1066.58	95.24
wk+24 NC-V Lung 2	ok	24.41	383.02	14.46	1.8	6	2.8	0.95	57.7	7.87	86.22	15.65	26.47	4.48	9.1	2.5	75.74	3.79	55.44	68.39	58.23	23.38	845.39	90.44
wk+24 NC-V Lung 3	ok	27.53	363.1	12.45	1.8	6	2.8	0.7	87.28	10.26	112.96	21.97	35.85	4.55	71.59	2.5	83.47	4.43	63.02	96.4	74.68	26.73	1203.12	85.64
wk+24 NC-V Lung 4	ok	24.91	411.48	13.66	1.8	6	2.8	0.91	50.51	6.15	78.75	17.76	31.13	4.11	45.6	2.5	71.52	3.79	67.11	76.29	75.63	25.06	1251.48	101.68
wk+24 NC-T4 Lung 1	ok	26.57	478.13	16.06	1.8	6	2.8	0.72	129.6	10.04	62.82	15.07	39.67	6.72	71.59	2.5	90.88	4.59	43.36	45.34	80.97	46.31	821.06	88.84
wk+24 NC-T4 Lung 2	ok	69.63	553.72	13.25	2.02	6	2.8	0.7	87.28	13.96	225.89	35.43	49.32	5.28	269.5	2.5	109.86	5.54	121.22	92.88	174.33	38.48	5122.57	134.16
wk+24 NC-T4 Lung 3	ok	55.1	338.51	11.23	1.8	6	2.8	0.7	68.65	11.34	146.98	17.95	47.38	3.38	156.3	2.5	104.91	5.82	112.28	80.1	124.54	34.76	2136.05	104.9
wk+24 NC-T4 Lung 4	ok	73.11	476.01	17.56	1.8	6	2.8	1.13	133.53	17.02	402.18	29.64	72.06	11.67	58.76	2.5	99.12	6.13	158.57	106.62	179.07	44.25	2776.92	134.16
wk+28 TV Ad35+ Lung 1	ok	38.95	292.99	13.66	1.8	6	2.8	0.7	114.03	9.39	159.77	17.18	36.81	4.84	9.1	2.5	96.53	4.55	161.84	64.3	77.86	32.42	1328.56	93.64
wk+28 TV Ad35+ Lung 2	ok	42.7	306.76	11.64	1.8	6	2.8	0.7	110.16	11.78	156.61	18.33	32.07	4.99	108.76	2.5	88.18	4.35	106.9	72.39	69.03	26.97	667.33	95.24
wk+28 TV Ad35+ Lung 3	ok	16.71	214.96	14.86	1.8	6	2.8	0.7	72.34	8.31	87.13	12.57	35.85	3.23	90.39	2.5	83.87	4.27	79.93	57.93	46.15	28.4	617.62	69.78
wk+28 TV Ad35+ Lung 4	ok	24.41	334.01	11.44	1.8	6	2.8	0.7	87.28	7.87	112.51	12.19	36.81	5.71	108.76	2.5	94.66	4.71	77.29	51.23	54.83	26.73	723.89	87.24
wk+28 NC-V Lung 1	ok	39.03	239.06	9.1	1.8	6	2.8	0.7	94.85	8.31	120.38	11.42	26.47	4.11	17.67	2.5	79.04	3.14	78.1	53.5	54.54	25.78	778.94	57.23
wk+28 NC-V Lung 2	ok	59.83	274.44	11.23	1.8	6	2.8	0.7	72.34	12.21	259.16	17.18	30.2	3.53	132.76	2.5	93.91	5.34	124.44	111.57	83.69	34.76	754.55	93.64
wk+28 NC-V Lung 3	ok	42.2	274.44	12.45	1.8	6	2.8	0.7	157.31	9.61	143.1	19.67	43.51	3.67	108.76	2.5	92.4	5.14	69.15	60.08	73.27	32.42	1137.75	96.85
wk+28 NC-V Lung 4	ok	29.06	236.67	10.63	1.8	6	2.8	0.7	98.66	9.61	114.14	21.78	26.47	4.11	144.58	2.5	75.74	4.15	77.45	60.08	74.73	28.16	1222.6	82.46
wk+28 NC-T4 Lung 1	ok	47.29	255.68	7.77	1.8	6	2.8	0.7	94.85	9.82	191.12	18.33	47.38	4.11	32	2.5	83.87	4.47	100.45	116.43	103.19	31	1839.9	79.28
wk+28 NC-T4 Lung 2	ok	56.11	309.05	10.32	1.8	6	2.8	0.7	77.91	10.04	167.17	20.25	50.29	8.29	24.95	2.5	83.07	3.79	101.21	92.88	81.23	23.86	1353.95	84.05
wk+28 NC-T4 Lung 3	ok	36.95	329.49	12.45	1.8	6	2.8	0.7	45.19	10.04	165.41	17.95	44.47	3.82	32	2.5	91.64	4.75	115.42	122.78	102.33	30.53	2837.52	95.24
wk+28 NC-T4 Lung 4	ok	18.64	334.01	14.06	1.8	6	2.8	0.7	110.16	8.31	51.99	20.25	30.2	4.7	71.59	2.5	90.88	3.71	55.38	56.83	30.7	21.44	339.72	76.1
wk+28 TV Ad26+ Lung 1	ok	21.16	182.89	16.86	1.8	6	3.07	0.7	83.52	5.72	64.83	1.5	44.47	6.58	58.76	2.5	71.52	3.75	52.48	60.08	12.75	23.86	131.46	108.13
wk+28 TV Ad26+ Lung 2	ok	26.82	265.09	12.65	1.8	6	2.8	0.7	87.28	6.15	96.44	8.7	32.07	4.84	24.95	2.5	83.47	3.71	77.02	62.2	41.25	31.47	595.02	90.44
wk+28 TV Ad26+Lung 3	ok	20.99	241.45	13.66	1.8	6	2.8	0.91	106.31	8.74	51.08	8.7	35.85	5.57	9.1	2.5	82.27	4.51	52.05	37.8	28.29	24.34	305.42	80.87
wk+28 TV Ad26+ Lung 4	ok	24.74	227.07	11.64	1.8	6	2.8	0.7	125.69	8.31	93.44	10.06	22.78	4.84	9.1	2.5	58.08	2.41	66.52	48.91	32.66	22.89	325.89	63.49
wk+28 TV Ad26- Lung 1	ok	24.53	288.37	10.42	1.8	6	2.8	0.7	98.66	7.01	123.67	10.25	32.07	4.11	17.67	2.5	88.18	4.07	151.17	56.83	65.77	26.97	1079	66.63
wk+28 TV Ad26- Lung 2	ok	27.74	172.82	8.8	1.8	6	2.8	0.7	77.91	7.44	119.48	13.34	35.85	3.67	9.1	2.5	62.71	3.14	82.26	54.62	89.5	27.69	3079.17	82.46
wk+28 TV Ad26- Lung 3	ok	20.49	177.87	11.44	1.8	6	2.8	0.7	91.06	8.74	93.23	10.64	30.2	3.97	9.1	2.5	64.52	3.14	62.16	55.73	59.91	27.69	1241.53	72.94
wk+28 TV Ad26- Lung 4	ok	41.7	349.72	9.31	1.8	6	2.8	0.7	79.78	10.47	253.74	16.42	39.67	7.08	126.8	2.5	82.27	4.67	101.92	106.62	101.04	35.69	1922.61	104.9
wk+8 PC Lung 1	ok	41.45	297.59	13.05	1.8	6	2.8	0.7	54.09	8.74	205.6	17.57	39.67	5.28	32	2.5	76.57	3.22	150.48	85.68	50.01	22.89	376.94	80.87
wk+8 PC Lung 2	ok	53.33	315.89	10.93	1.8	6	2.8	0.7	72.34	12.21	207.53	21.78	32.07	11.53	120.82	2.5	85.84	4.11	153.95	83.84	63.8	35.23	742.77	103.29
wk+8 PC Lung 3	ok	44.03	276.77	11.74	1.8	6	2.8	0.7	76.05	10.04	165.65	20.44	32.07	5.57	9.1	2.5	77.4	2.9	155.09	83.84	46.48	33.35	310.79	95.24
wk+8 PC Lung 4	ok	73.97	283.74	14.26	1.8	6	2.8	1.39	46.95	8.31	286.74	16.8	33.96	7.29	9.1	2.5	75.74	3.99	228.86	126.68	44.17	32.42	390.12	98.46
wk+10 PC Lung 1	ok	44.53	343	14.66	1.8	6	2.8	0.75	77.91	10.04	173.75	26.95	37.76	4.55	179.47	2.5	80.26	5.34	97.94	137.32	121.06	28.16	1614.17	92.04
wk+10 PC Lung 2	ok	32.41	353.95	13.19	1.8	6	2.8	0.92	46.89	8.87	146.37	23.87	35	1.9	236.32	2.5	91.2	4.76	86.78	109.4	78.76	32.57	811.23	91.35
wk+10 PC Lung 3	ok	44.23	427.89	15.45	1.8	6	2.8	1.22	46.89	9.65	206.49	27.14	47.67	3.14	190.58	2.5	95.28	5.75	147.09	141.33	87.25	38.72	1139.74	118.57
wk+10 PC Lung 4	ok	83.19	577.56	16.39	1.8	6	2.8	1.85	86.97	12.73	270.92	35.69	66.31	7.39	346.09	3.02	101.56	6.82	249.16	140.61	81.78	39.62	979.58	140.6
wk+12 PC Lung 1	ok	53.22	395.42	11.87	1.8	6	2.8	0.7	46.89	8.49	140.42	19.66	46.7	1.9	190.58	2.5	89.54	3.92	91.35	77.71	85.51	42.01	1315.07	101.57
wk+12 PC Lung 2	ok	28.07	378.96	17.55	1.8	6	2.8	2.87	131.34	10.42	133.27	16.42	54.53	3.65	280.91	2.5	96.87	4.95	115.35	139.15	85.77	39.32	1311.52	127.05
wk+12 PC Lung 3	ok	78.59	681.4	18.01	1.8	6	2.8	1.61	122.03	15.43	228	27.14	56.49	5.96	302.84	2.6	100.79	6.98	152.61	123.24	108.6	50.74	1239.6	137.21
wk+12 PC Lung 4	ok	40.31	293.88	8.15	1.8	6	2.8	0.7	27.8	8.87	116.71	17.56	34.03	1.9	280.91	2.5	105.35	4.91	79.52	80.8	85.43	35.98	1281.24	116.87
wk+16 PC Lung 1	ok	25.84	302.63	12.35	1.8	6	2.8	0.71	37.37	6.94	92.53	18.13	34.03	1.9	143.3	2.5	80.86	4	82.43	63.26	28.98	40.22	254.41	58.79
wk+16 PC Lung 2	ok	54.45	579.44	17.66	1.8	6	2.8	1.32	63.45	8.49	192.04	26.75	41.82	1.9	236.32	2.54	91.2	4.91	194.9	99.84	57.98	29.08	755.05	86.23
wk+16 PC Lung 3	ok	25.68	431.91	13.67	1.8	6	2.8	1.11	56.36	5.01	114.91	29.27	34.03	2.44	93.78	2.5	86.14	4.3	94.92	82.83	38.86	34.44	491.22	69.11
wk+16 PC Lung 4	ok	33.64	560.53	13.79	1.8	6	2.8	0.91	27.8	8.1	108.88	27.53	33.06	1.9	40.22	2.5	88.27	4.19	88.09	86.78	42.95	30.68	545.85	87.94
wk+20 PC Lung 1	ok	99.06	483.45	9.54	1.8	6	2.8	0.76	37.37	10.03	196.69	25.21	51.59	3.65	269.86	2.5	66.44	5.9	96.93	79.78	94.44	35.37	1900.97	140.6
wk+20 PC Lung 2	ok	33.52	230.66	11.87	1.8	6	2.8	0.96	49.26	10.42	102.06	19.08	39.87	2.27	302.84	2.5	102.33	5.29	81.27	76.66	71.56	31	1062.57	99.87
wk+20 PC Lung 3	ok	27.16	383.09	10.4	1.8	6	2.8	0.86	44.51	8.1	90.79	17.18	39.87	4.32	190.58	2.5	86.14	4.53	68.28	60.86	48.33	35.98	709.06	116.87
wk+20 PC Lung 4	ok	57.11	302.63	7.9	1.8	6	2.8	0.8	51.63	8.29	150.91	16.61	51.59	1.91	190.58	2.5	79.95	4.68	88.29	87.76	103.4	42.31	2635.08	106.68
wk+24 PC Lung 1	ok	41.66	403.59	28.6	1.8	6	2.8	1.69	37.37	8.1	161.63	24.06	36.95	2.27	258.74	2.5	94.47	4.53	152.19	113.57	93.46	45.55	877.87	89.64
wk+24 PC Lung 2	ok	31.06	568.11	14.27	1.8	6	2.8	1.26	23.5	6.36	118.02	19.08	35.97	2.79	213.61	2.5	89.54	4.8	85.98	88.72	54.62	30.36	743.81	120.26
wk+24 PC Lung 3	ok	31.92	439.92	16.5	1.8	6	2.8	0.91	46.89	8.1	137.81	14.71	30.15	4.65	236.32	2.5	76.27	3.77	97.94	74.53	56.65	32.88	824.47	89.64
wk+24 PC Lung 4	ok	23.12	218.94	16.39	1.8	6	2.8	1.06	23.5	6.94	100.65	15.28	32.09	2.88	9.48	2.5	83.97	4.53	77.67	76.66	47.31	28.44	659.92	82.81

## Sheet: Assay Sensitivity
Molecule	Lower detection limit (pg/ml)	Upper detection limit (pg/ml)
IL-1a	1.1	4518
IL-1b	10.3	46631
IL-2	3.7	14784
IL-3	1.8	7184
IL-4	6	6463
IL-5	2.8	3027
IL-6	0.7	2712
IL-9	23.5	28468
IL-10	1.2	4804
IL-12(p40)	0.9	15659
IL-12(p70)	1.5	28214
IL-13	2.1	44017
IL-17	1.9	7181
Eotaxin	9.1	41879
GCSF	2.5	10462
GMCSF	10.4	594
INFg	1.1	4619
KC	2.1	8335
MCP-1	7.8	7836
MIP-1a	2.3	10286
MIP-1b	4.2	16972
RANTES	0.3	5914
TNFa	2.7	47376

## Sheet: IL1a
IL1a
Alyahya et al. 2015
								Results are in pg/ml
Average
Time (wks)	TV Ad35+	NC-V	NC-T4	NC-IU	NC-UU	TV Ad26+	TV Ad26-	PC
4	202.145	202.145	202.145	1764.61	10.375	202.145	202.145	202.145
6	136.32	207.712	132.708	1542.93	7.925	136.32	136.32
8	85.8275	93.7675	50.9125	1075.62	13.41	85.8275	85.8275	53.195
10	60.8075	73.37	79.0075	915.595	11.08	60.8075	60.8075	51.09
12	49.2275	53.8325	48.09	614.263		49.2275	49.2275	50.0475
16	46.74	40.5975	34.02			46.74	46.74	34.9025
18						14.7375	20.65
20	49.325	63.075	56.865					54.2125
24	47.6775	26.935	56.1025					31.94
28	30.6925	42.53	39.7475			23.4275	28.615
Standard Deviation
Time (wks)	TV Ad35+	NC-V	NC-T4	NC-IU	NC-UU	TV Ad26+	TV Ad26-	PC
4	20.2334	20.2334	20.2334	151.392	1.737	20.2334	20.2334	20.2334
6	79.8843	56.0399	44.1703	294.2	0.675993	79.8843	79.8843
8	18.5387	24.6271	14.0645	209.74	1.5504	18.5387	18.5387	14.7599
10	21.1569	44.3042	16.2053	73.2884	2.689	21.1569	21.1569	22.1318
12	15.1869	21.0108	43.2091	244.04		15.1869	15.1869	21.6223
16	3.33731	13.0221	15.2894			3.33731	3.33731	13.5509
18						9.01226	11.8594
20	23.3925	38.1064	16.9772					32.5562
24	29.264	2.97054	21.1772					7.59486
28	12.2113	12.8204	16.1036			2.84691	9.21386

## Sheet: IL1b
IL1b
Alyahya et al. 2015
								Results are in pg/ml
Average
Time (wks)	TV Ad35+	NC-V	NC-T4	NC-IU	NC-UU	TV Ad26+	TV Ad26-	PC
4	495.455	495.455	495.455	5710.42	237.602	495.455	495.455	495.455
6	435.168	754.793	429.173	7916.5	195.545	435.168	435.168
8	326.335	249.795	170.18	10442	184.812	326.335	326.335	293.498
10	267.377	285.423	401.01	5366.79	125.203	267.377	267.377	425.6
12	317.52	268.938	336.323	3826.7		317.52	317.52	437.415
16	285.838	300.608	354.738			285.838	285.838	468.627
18						128.102	189.197
20	248.89	323.933	336.005					349.957
24	389.11	374.028	461.592					407.64
28	287.18	256.153	307.058			229.125	247.195
Standard Deviation
Time (wks)	TV Ad35+	NC-V	NC-T4	NC-IU	NC-UU	TV Ad26+	TV Ad26-	PC
4	218.401	218.401	218.401	1823.87	41.975	218.401	218.401	218.401
6	157.326	184.084	93.4799	2351.04	11.7361	157.326	157.326
8	65.3626	37.6494	4.24	4166.06	59.7103	65.3626	65.3626	17.2549
10	49.9863	42.7739	13.6843	1203.99	27.7488	49.9863	49.9863	108.095
12	81.9246	99.0719	254.345	1284.24		81.9246	81.9246	168.633
16	31.3545	103.867	77.4225			31.3545	31.3545	128.619
18						82.7819	78.5067
20	74.4261	49.0559	36.03					108.612
24	57.0553	30.9002	89.6626					144.241
28	51.0748	21.1391	35.9317			34.5798	86.6879

## Sheet: IL2
IL-2
Alyahya et al. 2015
								Results are in pg/ml
Average
Time (wks)	TV Ad35+	NC-V	NC-T4	NC-IU	NC-UU	TV Ad26+	TV Ad26-	PC
4	8.19	8.19	8.19	14.605	7.6725	8.19	8.19	8.19
6	8.5175	6.96	7.6525	16.4425	6.32	8.5175	8.5175
8	15.9425	12.63	9.9875	10.04	11.27	15.9425	15.9425	12.495
10	8.2425	13.0975	9.73	12.3575	10.99	8.2425	8.2425	14.9225
12	6.5375	6.275	9.55	14.435		6.5375	6.5375	13.895
16	14.7575	13.86	12.665			14.7575	14.7575	14.3675
18						8.2025	9.2
20	6.4275	7.71	7.0725					9.9275
24	10.57	12.825	14.525					18.94
28	12.9	10.8525	11.15			13.7025	9.9925
Standard Deviation
Time (wks)	TV Ad35+	NC-V	NC-T4	NC-IU	NC-UU	TV Ad26+	TV Ad26-	PC
4	1.47375	1.47375	1.47375	0.785769	1.19993	1.47375	1.47375	1.47375
6	1.37415	0.450259	0.770081	0.785085	0.240139	1.37415	1.37415
8	2.26887	7.32946	1.94878	2.54934	2.55274	2.26887	2.26887	1.46544
10	1.50502	1.05749	1.70706	2.04969	1.62613	1.50502	1.50502	1.35429
12	3.54585	1.2014	4.34223	4.96058		3.54585	3.54585	4.73983
16	1.19806	6.23592	2.63096			1.19806	1.19806	2.2899
18						3.49453	3.76996
20	1.19156	2.01375	0.787798					1.65906
24	2.32355	1.62277	2.83138					6.52126
28	1.64706	1.39227	2.72467			2.26077	1.1784

## Sheet: IL3
IL3
Alyahya et al. 2015
								Results are in pg/ml
Average
Time (wks)	TV Ad35+	NC-V	NC-T4	NC-IU	NC-UU	TV Ad26+	TV Ad26-	PC
4	1.8075	1.8075	1.8075	7.305	1.8	1.8075	1.8075	1.8075
6	1.81	1.8	1.8	6.435	1.8	1.81	1.81
8	1.8	1.8	1.8	3.975	1.8	1.8	1.8	1.8
10	1.8	1.8	1.8	5.545	1.8	1.8	1.8	1.8
12	1.8	1.8	1.8	5.405		1.8	1.8	1.8
16	1.8	1.855	1.8			1.8	1.8	1.8
18						1.8	1.8
20	1.8	1.825	1.8					1.8
24	1.8	1.8	1.855					1.8
28	1.8	1.8	1.8			1.8	1.8
Standard Deviation
Time (wks)	TV Ad35+	NC-V	NC-T4	NC-IU	NC-UU	TV Ad26+	TV Ad26-	PC
4	0.015	0.015	0.015	0.835604	0	0.015	0.015	0.015
6	0.0141421	0	0	0.643247	0	0.0141421	0.0141421
8	0	0	0	1.22663	0	0	0	0
10	0	0	0	1.66045	0	0	0	0
12	0	0	0	1.71049		0	0	0
16	0	0.11	0			0	0	0
18						0	0
20	0	0.05	0					0
24	0	0	0.11					0
28	0	0	0			0	0

## Sheet: IL4
IL4
Alyahya et al. 2015
								Results are in pg/ml
Average
Time (wks)	TV Ad35+	NC-V	NC-T4	NC-IU	NC-UU	TV Ad26+	TV Ad26-	PC
4	6	6	6	8.9925	6	6	6	6
6	6	6	6	8.0625	6	6	6
8	6	6	6	6.52	6	6	6	6
10	6	6	6	7.7725	6	6	6	6
12	6	6	6	8.925		6	6	6
16	6	6	6			6	6	6
18						6	6
20	6	6	6					6
24	6	6	6					6
28	6	6	6			6	6
Standard Deviation
Time (wks)	TV Ad35+	NC-V	NC-T4	NC-IU	NC-UU	TV Ad26+	TV Ad26-	PC
4	0	0	0	1.05019	0	0	0	0
6	0	0	0	0.868883	0	0	0
8	0	0	0	0.769805	0	0	0	0
10	0	0	0	1.33185	0	0	0	0
12	0	0	0	1.94351		0	0	0
16	0	0	0			0	0	0
18						0	0
20	0	0	0					0
24	0	0	0					0
28	0	0	0			0	0

## Sheet: IL5
IL5
Alyahya et al. 2015
								Results are in pg/ml
Average
Time (wks)	TV Ad35+	NC-V	NC-T4	NC-IU	NC-UU	TV Ad26+	TV Ad26-	PC
4	2.8325	2.8325	2.8325	5.43	2.8	2.8325	2.8325	2.8325
6	2.965	2.8325	2.8	4.4225	2.8	2.965	2.965
8	2.8	2.8	2.8	3.2725	2.8325	2.8	2.8	2.8
10	2.8	2.8	2.8	4.8025	2.8	2.8	2.8	2.8
12	2.8	2.8	2.8	3.775		2.8	2.8	2.8
16	2.8	3.14	2.8			2.8	2.8	2.8
18						2.8	2.8
20	2.8	2.8	2.8					2.8
24	2.8	2.8	2.8					2.8
28	2.8	2.8	2.8			2.8675	2.8
Standard Deviation
Time (wks)	TV Ad35+	NC-V	NC-T4	NC-IU	NC-UU	TV Ad26+	TV Ad26-	PC
4	0.065	0.065	0.065	0.425754	0	0.065	0.065	0.065
6	0.33	0.065	0	0.464067	0	0.33	0.33
8	0	0	0	0.34529	0.065	0	0	0
10	0	0	0	2.55743	5.43896e-16	0	0	0
12	0	0	0	1.22457		0	0	0
16	0	0.68	0			0	0	0
18						0	0
20	0	0	0					0
24	0	0	0					0
28	0	0	0			0.135	0

## Sheet: IL6
IL6
Alyahya et al. 2015
								Results are in pg/ml
Average
Time (wks)	TV Ad35+	NC-V	NC-T4	NC-IU	NC-UU	TV Ad26+	TV Ad26-	PC
4	0.8325	0.8325	0.8325	6.585	0.7575	0.8325	0.8325	0.8325
6	0.805	0.7	0.7625	5.165	0.7	0.805	0.805
8	1.615	1.325	1.3975	2.7575	1.3675	1.615	1.615	0.8725
10	0.7	1.1325	0.7975	5.8625	0.853333	0.7	0.7	1.185
12	0.7	0.7	0.7525	2.0675		0.7	0.7	1.47
16	1.5575	1.3725	0.7075			1.5575	1.5575	1.0125
18						0.7	0.7
20	0.7	0.7	0.7					0.845
24	0.7225	0.815	0.8125					1.23
28	0.7	0.7	0.7			0.7525	0.7
Standard Deviation
Time (wks)	TV Ad35+	NC-V	NC-T4	NC-IU	NC-UU	TV Ad26+	TV Ad26-	PC
4	0.184639	0.184639	0.184639	1.25139	0.115	0.184639	0.184639	0.184639
6	0.121244	0	0.125	1.1926	0	0.121244	0.121244
8	0.390598	1.06538	0.43061	0.746654	0.603013	0.390598	0.390598	0.345
10	0	0.15327	0.0991211	3.27651	0.178979	0	0	0.484045
12	0	0	0.105	1.43658		0	0	1.0272
16	0.205649	0.452355	0.015			0.205649	0.205649	0.262091
18						0	0
20	0	0	0					0.0869866
24	0.045	0.133791	0.211877					0.338526
28	0	0	0			0.105	0

## Sheet: IL9
IL9
Alyahya et al. 2015
								Results are in pg/ml
Average
Time (wks)	TV Ad35+	NC-V	NC-T4	NC-IU	NC-UU	TV Ad26+	TV Ad26-	PC
4	23.5	23.5	23.5	120.822	23.5	23.5	23.5	23.5
6	23.5	23.5	23.5	160.14	23.5	23.5	23.5
8	23.5	23.5	23.5	96.8975	25.62	23.5	23.5	62.3575
10	23.5	23.5	23.5	133.87	23.5	23.5	23.5	64.665
12	23.5	43.245	51.565	217		23.5	23.5	82.015
16	87.4475	179.28	72.935			87.4475	87.4475	46.245
18						52.3875	65.2675
20	91.2125	94.06	57.8925					45.6925
24	72.3725	63.2975	104.765					32.815
28	95.9525	105.79	82.0275			100.7	86.8525
Standard Deviation
Time (wks)	TV Ad35+	NC-V	NC-T4	NC-IU	NC-UU	TV Ad26+	TV Ad26-	PC
4	0	0	0	45.1859	0	0	0	0
6	0	0	0	10.9009	0	0	0
8	0	0	0	53.1484	4.24	0	0	14.0579
10	0	0	0	54.123	0	0	0	20.8554
12	0	39.49	23.9933	41.0722		0	0	52.3042
16	20.0244	104.102	16.1637			20.0244	20.0244	16.5056
18						21.6375	21.1628
20	19.8768	20.1833	16.8737					6.2887
24	8.01611	16.3436	31.9073					11.4367
28	19.6758	36.2571	27.8676			19.4184	9.78279

[truncated: 15 more sheets: IL10, IL12p40, IL12p70, IL13, IL17, Eotaxin, GCSF, GMSCF, IFNg, KC, MCP1, MIP1a, MIP1b, RANTES, TNFa]
